# Supplementary material for: Structural basis for RNA translocation by DEAH-box ATPases
Source: Nucleic Acids Res. 2019 Mar 4;47(8):4349–62. doi: 10.1093/nar/gkz150 (PMC6486627; doi:10.1093/nar/gkz150)
Supplement: Supplementary Data [file gkz150_supplemental_files.zip]

Archive with 5 entries (5 files):
- SupplementalMovie1.mp4
- SupplementalMovie2.mp4
- SupplementalMovie3.mp4
- SupplementalMovie4.mp4
- Supplements+Legends-new-compress.pdf
